# Supplementary material for: Comprehensive Genome-Wide Investigation and Transcriptional Regulation of the bZIP Gene Family in Litchi Fruit Development
Source: Plants (Basel). 2025 May 13;14(10):1453. doi: 10.3390/plants14101453 (PMC12115174; doi:10.3390/plants14101453)
Supplement: Supplementary file 1 [file plants-14-01453-s001.zip]

Archive with 13 entries (13 files):
- Figure S1.tif
- Figure S2.tif
- Figure S3.tif
- Figure S4.tif
- Figure S5.tif
- Figure S6.tif
- Figure S7.tif
- Figure S8.tif
- Table S1.xlsx
- Table S2.xlsx
- Table S3.xlsx
- Table S4.xlsx
- Table S5.xlsx
