# Supplementary material for: Comprehensive Genome-Wide Investigation and Transcriptional Regulation of the bZIP Gene Family in Litchi Fruit Development
Source: Plants (Basel). 2025 May 13;14(10):1453. doi: 10.3390/plants14101453 (PMC12115174; doi:10.3390/plants14101453)
Supplement: Supplementary file 1 [file plants-14-01453-s001.zip › Table S1.xlsx]

## Sheet: Sheet1
Table S1 Basic information of bZIP gene family members in litchi
Name	Number of amino acids(kD)	Molecular(kD)	Theoretical pI	Instability index	Aliphatic index	GRAVY	Subcellular location
LITCHI001602.m1	427	46294.1	9.66	50.52	66.67	-0.662	Nucleus
LITCHI001854.m1	165	18418.7	6.41	47.47	80.48	-0.483	Nucleus
LITCHI001941.m1	596	64566.2	6.31	57.9	56.17	-0.832	Nucleus
LITCHI002032.m1	337	37397.1	5.73	31.69	66.23	-0.654	Nucleus
LITCHI003634.m1	464	50312.4	7.25	61.34	56.83	-0.922	Nucleus
LITCHI003638.m1	464	50326.4	7.84	61.34	56.83	-0.923	Nucleus
LITCHI004463.m1	265	29174.5	5.45	37.9	77.96	-0.613	Nucleus
LITCHI005402.m1	203	23395.1	6.38	66.73	79.75	-0.817	Nucleus
LITCHI005494.m1	476	52078.5	5.75	43.58	84.08	-0.331	Nucleus
LITCHI006416.m1	302	33843.4	6.7	54.62	72.95	-0.809	Nucleus
LITCHI006566.m1	173	19407.9	7.85	58.99	77.8	-0.569	Nucleus
LITCHI006674.m1	132	15316.1	7.61	82.1	71.74	-0.998	Nucleus
LITCHI007104.m1	185	21547.2	9.83	69.23	69.03	-0.912	Nucleus
LITCHI007836.m1	365	41077.6	6.14	46.86	76.77	-0.439	Nucleus
LITCHI008625.m1	700	75887.6	6.57	46.05	77	-0.419	Nucleus
LITCHI008639.m1	468	51886.9	7.12	59.36	75.75	-0.608	Nucleus
LITCHI009858.m1	302	33868.9	4.85	60.28	80.07	-0.514	Nucleus
LITCHI010080.m1	288	31424.3	9.4	59.92	46.18	-0.965	Nucleus
LITCHI010169.m1	569	62590.9	5.11	58.93	75.52	-0.557	Nucleus
LITCHI010247.m1	158	18052.1	6.07	50.55	67.91	-0.754	Nucleus
LITCHI010386.m1	538	61803.9	7.28	53.54	83.68	-0.649	Nucleus
LITCHI010388.m1	362	40105.3	6.56	46.83	80.22	-0.522	Nucleus
LITCHI010797.m1	147	17309.5	6.84	53.74	87.48	-0.786	Nucleus
LITCHI010975.m1	426	46157.9	9.25	47.29	62.49	-0.716	Nucleus
LITCHI010980.m1	430	46513.2	9.3	47.69	63.49	-0.707	Nucleus
LITCHI011438.m1	340	37787.1	8.02	59.49	65.5	-0.905	Nucleus
LITCHI011475.m1	289	31965	6.87	46.92	71.21	-0.749	Nucleus
LITCHI013041.m1	343	38125.1	6.17	54.87	66.27	-0.824	Nucleus
LITCHI014217.m1	182	20741.9	9.15	51.86	69.07	-1.211	Nucleus
LITCHI014383.m1	129	14967.3	10.01	63.03	72.56	-0.951	Nucleus
LITCHI015934.m1	429	46363.3	6.11	59.31	62.84	-0.754	Nucleus
LITCHI017015.m1	167	18183.9	9	67.84	60.84	-1.152	Nucleus
LITCHI017797.m1	344	37693.4	6.2	53.42	62.12	-0.831	Nucleus
LITCHI018144.m1	205	23528.2	10.23	48.32	75.76	-0.813	Nucleus
LITCHI018815.m1	506	55491.1	6.69	50.76	68.1	-0.73	Nucleus
LITCHI018843.m1	428	47245.1	8.9	58.29	61.54	-0.745	Nucleus
LITCHI019313.m1	206	23850.4	5.97	58.36	73.35	-0.891	Nucleus
LITCHI020028.m1	845	92177.4	5.9	52.76	74.09	-0.515	Nucleus
LITCHI020193.m1	496	55302.4	7	63.03	74.21	-0.616	Nucleus
LITCHI020965.m1	252	28550.5	5.99	54.92	63.13	-0.915	Nucleus
LITCHI021550.m1	428	47955	6.57	59.79	69.32	-0.772	Nucleus
LITCHI021551.m1	456	49753.5	5.36	61.59	74.93	-0.607	Nucleus
LITCHI023292.m1	242	28272.3	9.39	53.57	91.45	-0.501	Nucleus
LITCHI023832.m1	270	30218.3	8.88	53.86	75.78	-0.595	Nucleus
LITCHI024452.m1	250	28247.1	8.28	60.74	82.04	-0.496	Nucleus
LITCHI024454.m1	338	37926.8	6.14	55.06	72.13	-0.704	Nucleus
LITCHI025168.m1	179	20621.4	9.7	42.7	60.61	-1.036	Nucleus
LITCHI025169.m1	161	18478	5.38	31.61	82.92	-0.669	Nucleus
LITCHI025816.m1	228	24840.9	9.51	51.9	79.52	-0.742	Nucleus
LITCHI026134.m1	610	67063.6	6.04	49.51	79.92	-0.38	Nucleus
LITCHI026554.m1	145	16649	8.85	66.09	80.07	-0.698	Nucleus
LITCHI027020.m1	164	18499.2	9.86	50.16	74.88	-0.448	Nucleus
LITCHI027597.m1	279	30842.7	6.84	54.25	65.23	-0.762	Nucleus
LITCHI030316.m1	166	18935.7	9.3	47.51	74.16	-0.834	Nucleus
LITCHI031079.m1	336	37113.6	5.57	54.74	62.53	-0.629	Nucleus
