# Supplementary material for: Comprehensive Genome-Wide Investigation and Transcriptional Regulation of the bZIP Gene Family in Litchi Fruit Development
Source: Plants (Basel). 2025 May 13;14(10):1453. doi: 10.3390/plants14101453 (PMC12115174; doi:10.3390/plants14101453)
Supplement: Supplementary file 1 [file plants-14-01453-s001.zip › Table S2.xlsx]

## Sheet: Sheet1
Table S2 Differential expression of bZIP genes in the pericarp and aril of Nuomici and Huaizha at different post-anthesis stages
type	Up	Down
N-H-13-p	LITCHI013041.m1	LITCHI006416.m1
N-H-13-p	LITCHI014217.m1	LITCHI010980.m1
N-H-26-p	LITCHI021550.m1	LITCHI005494.m1
N-H-26-p	LITCHI030316.m1	LITCHI006416.m1
N-H-40-p	LITCHI007836.m1	LITCHI001854.m1
N-H-40-p	LITCHI018843.m1	LITCHI006416.m1
N-H-40-p	LITCHI024454.m1	LITCHI007104.m1
N-H-47-p	LITCHI014217.m1	LITCHI001854.m1
N-H-47-p	LITCHI018843.m1	-
N-H-55-a	LITCHI010797.m1	LITCHI004463.m1
N-H-55-a	LITCHI013041.m1	LITCHI007104.m1
N-H-55-a	LITCHI014383.m1	LITCHI010247.m1
N-H-55-a	LITCHI018843.m1	LITCHI017015.m1
N-H-55-a	LITCHI021550.m1	-
N-H-55-p	LITCHI007104.m1	-
N-H-55-p	LITCHI013041.m1	-
N-H-55-p	LITCHI015934.m1	-
N-H-55-p	LITCHI018843.m1	-
N-H-62-a	LITCHI002032.m1	-
N-H-62-a	LITCHI005402.m1	-
N-H-62-a	LITCHI010247.m1	-
N-H-62-a	LITCHI010797.m1	-
N-H-62-a	LITCHI014383.m1	-
N-H-62-a	LITCHI021550.m1	-
N-H-62-a	LITCHI024454.m1	-
N-H-62-p	LITCHI007104.m1	LITCHI004463.m1
N-H-62-p	LITCHI018843.m1	LITCHI017015.m1
N-H-62-p	LITCHI020193.m1	-
N-H-69-a	LITCHI010797.m1	LITCHI004463.m1
N-H-69-a	LITCHI014383.m1	LITCHI010169.m1
N-H-69-a	LITCHI021550.m1	LITCHI010388.m1
N-H-69-a	-	LITCHI024452.m1
N-H-69-p	LITCHI018843.m1	LITCHI017015.m1
"N" represents the species Nuomic,"H" represents the species Huaizha
"a" represents Aril, and "p" represents Pericarp
The numbers indicate days after flowering.
"Up" indicates upregulated expression, and "Down" indicates downregulated expression
