# Supplementary material for: Comprehensive Genome-Wide Investigation and Transcriptional Regulation of the bZIP Gene Family in Litchi Fruit Development
Source: Plants (Basel). 2025 May 13;14(10):1453. doi: 10.3390/plants14101453 (PMC12115174; doi:10.3390/plants14101453)
Supplement: Supplementary file 1 [file plants-14-01453-s001.zip › Table S3.xlsx]

## Sheet: Sheet1
Table S3 Differential expression of bZIP genes during litchi pericarp development at 30–60 days, 60–75 days, and 75–85 days after flowering.
type	Up	Down
30-60	LITCHI002032.m1	LITCHI006416.m1
30-60	LITCHI005402.m1	LITCHI010797.m1
30-60	LITCHI007836.m1	LITCHI013041.m1
30-60	LITCHI014217.m1	LITCHI020965.m1
30-60	LITCHI014383.m1	LITCHI024454.m1
30-60	LITCHI020193.m1	-
60-75	LITCHI003634.m1	LITCHI006416.m1
60-75	LITCHI005494.m1	LITCHI010797.m1
60-75	LITCHI006566.m1	LITCHI013041.m1
60-75	LITCHI007836.m1	LITCHI020965.m1
60-75	LITCHI014383.m1	LITCHI024454.m1
60-75	LITCHI018843.m1	-
60-75	LITCHI020193.m1	-
75-85	LITCHI007104.m1	LITCHI014217.m1
75-85	LITCHI010980.m1	LITCHI017015.m1
75-85	LITCHI017797.m1	LITCHI020965.m1
75-85	LITCHI018843.m1	-
75-85	LITCHI020193.m1	-
75-85	LITCHI025816.m1	-
The numbers indicate days after flowering.
"Up" indicates upregulated expression, and "Down" indicates downregulated expression
