# Supplementary material for: Comprehensive Genome-Wide Investigation and Transcriptional Regulation of the bZIP Gene Family in Litchi Fruit Development
Source: Plants (Basel). 2025 May 13;14(10):1453. doi: 10.3390/plants14101453 (PMC12115174; doi:10.3390/plants14101453)
Supplement: Supplementary file 1 [file plants-14-01453-s001.zip › Table S4.xlsx]

## Sheet: Sheet1
Table S4 Differential expression of bZIP genes in the Feizixiao cultivar during 35–63 days, 35–69 days, and 63–69 days after flowering
type	Up	Down
feizixaio 35-63	LITCHI004463.m1	LITCHI002032.m1
feizixaio 35-63	LITCHI010169.m1	LITCHI003638.m1
feizixaio 35-63	LITCHI010247.m1	LITCHI005402.m1
feizixaio 35-63	LITCHI010797.m1	LITCHI007836.m1
feizixaio 35-63	LITCHI013041.m1	LITCHI008639.m1
feizixaio 35-63	LITCHI017015.m1	LITCHI010388.m1
feizixaio 35-63	LITCHI020965.m1	LITCHI014383.m1
feizixaio 35-63	LITCHI024454.m1	LITCHI021550.m1
feizixaio 35-63	LITCHI025816.m1	-
feizixaio 35-63	LITCHI026554.m1	-
feizixaio 35-69	LITCHI004463.m1	LITCHI002032.m1
feizixaio 35-69	LITCHI005494.m1	LITCHI003638.m1
feizixaio 35-69	LITCHI010247.m1	LITCHI005402.m1
feizixaio 35-69	LITCHI013041.m1	LITCHI007836.m1
feizixaio 35-69	LITCHI017015.m1	LITCHI008639.m1
feizixaio 35-69	LITCHI020965.m1	LITCHI014383.m1
feizixaio 35-69	LITCHI024454.m1	LITCHI021550.m1
feizixaio 35-69	LITCHI025816.m1	-
feizixaio 35-69	LITCHI026554.m1	-
The numbers indicate days after flowering.
"Up" indicates upregulated expression, and "Down" indicates downregulated expression
