# Supplementary material for: Comprehensive Genome-Wide Investigation and Transcriptional Regulation of the bZIP Gene Family in Litchi Fruit Development
Source: Plants (Basel). 2025 May 13;14(10):1453. doi: 10.3390/plants14101453 (PMC12115174; doi:10.3390/plants14101453)
Supplement: Supplementary file 1 [file plants-14-01453-s001.zip › Table S5.xlsx]

## Sheet: Sheet1
Table S5 Primers and primer sequences required for the experiment
Name		Sequence（5’-3’）	Size
EF1α	Forward	ACCCACCACTTGGACGTTTT	94bp
	Reverse	GCACCAGTTGGGTCCTTCTT
LITCHI017015.m1	Forward	CAAGCGACGAGTTCACTTGC	153bp
	Reverse	TGATGTTCCGGCTGGTTCTC
LITCHI004463.m1	Forward	CACTTGGCCTACGGTGTCAA	227bp
	Reverse	CTCCACGCCTTCTTCAGCTT
LITCHI018843.m1	Forward	CACAGAGGACAACAAGGGCA	247bp
	Reverse	TTCCTAGCACGGGTTGAGTG
